# Supplementary material for: ARHGAP18-ezrin functions as an autoregulatory module for RhoA in the assembly of distinct actin-based structures
Source: eLife. 2024 Jan 9;13:e83526. doi: 10.7554/eLife.83526 (PMC10830128; doi:10.7554/eLife.83526)
Supplement: Figure 1—source data 1. [file elife-83526-fig1-data1.zip]

Archive with 10 entries (9 files):
- Figure 1-source data 1/
- Figure 1-source data 1/2021-05-11 13h37m13s DyLight 680(DyLight 680).tif
- Figure 1-source data 1/2022-02-07 jeg3 c.sl arhgap pulldown 4 680.tif
- Figure 1-source data 1/2022-02-07 jeg3 c.sl arhgap pulldown 4 800.tif
- Figure 1-source data 1/2022-02-08 jeg3 c.sl arhgap pulldown 4 tubulin 680.tif
- Figure 1-source data 1/exrin iflag arhgap18 pulldown_3(Chemiluminescence).tif
- Figure 1-source data 1/Figure 1 VF Source Data-02.tif
- Figure 1-source data 1/Jeg3 WT arhgap18 pulldown-4 anti-arhgap antibody reapplied b.tif
- Figure 1-source data 1/Jeg3 WT arhgap18 pulldown-4 anti-ezrin_B.tif
- Figure 1-source data 1/Jeg3 WT arhgap18 pulldown-4 anti-tubulinB.tif
