# Supplementary material for: ARHGAP18-ezrin functions as an autoregulatory module for RhoA in the assembly of distinct actin-based structures
Source: eLife. 2024 Jan 9;13:e83526. doi: 10.7554/eLife.83526 (PMC10830128; doi:10.7554/eLife.83526)
Supplement: Figure 1—figure supplement 1—source data 1. [file elife-83526-fig1-figsupp1-data1.zip]

Archive with 3 entries (2 files):
- Supplemental Figure S1- source Data 1/
- Supplemental Figure S1- source Data 1/2021-07-20 11h09m13s Coomassie Blue(Coomassie Blue).tif
- Supplemental Figure S1- source Data 1/Supplemental Figure 1 ITC FERM vs Ezrin V2-Source Data.tif
