# Supplementary material for: ARHGAP18-ezrin functions as an autoregulatory module for RhoA in the assembly of distinct actin-based structures
Source: eLife. 2024 Jan 9;13:e83526. doi: 10.7554/eLife.83526 (PMC10830128; doi:10.7554/eLife.83526)
Supplement: Figure 1—figure supplement 2—source data 1. [file elife-83526-fig1-figsupp2-data1.zip]

Archive with 5 entries (4 files):
- Supplemental Figure S2- source data-1/
- Supplemental Figure S2- source data-1/2022-01-24 dld1 arhgap pulldown 2 680.tif
- Supplemental Figure S2- source data-1/2022-01-24 dld1 arhgap pulldown 2 800.tif
- Supplemental Figure S2- source data-1/2022-01-24 dld1 arhgap pulldown 2 tubulin 680.tif
- Supplemental Figure S2- source data-1/Supplemental Figure 2 DLD1 Pulldown Source Data.tif
