# Supplementary material for: ARHGAP18-ezrin functions as an autoregulatory module for RhoA in the assembly of distinct actin-based structures
Source: eLife. 2024 Jan 9;13:e83526. doi: 10.7554/eLife.83526 (PMC10830128; doi:10.7554/eLife.83526)
Supplement: Figure 2—source data 1. [file elife-83526-fig2-data1.zip]

Archive with 6 entries (5 files):
- Figure 2- source data 1/
- Figure 2- source data 1/2021-07-23 arhgap ko and over exp t567 IRDye 800CW(IRDye 800CW).tif
- Figure 2- source data 1/2021-07-2arhgap 18 ko and over exp ezr3IRDye 680RD(IRDye 680RD).tif
- Figure 2- source data 1/arhgap 18 ko b116_1(IRDye 800CW).tif
- Figure 2- source data 1/arhgap 18 ko tubulin_2(IRDye 680RD).tif
- Figure 2- source data 1/Figure 2 VF-Source Data-02.tif
