# Supplementary material for: ARHGAP18-ezrin functions as an autoregulatory module for RhoA in the assembly of distinct actin-based structures
Source: eLife. 2024 Jan 9;13:e83526. doi: 10.7554/eLife.83526 (PMC10830128; doi:10.7554/eLife.83526)
Supplement: Figure 4—source data 1. [file elife-83526-fig4-data1.zip]

Archive with 7 entries (6 files):
- Figure 4-source data 1/
- Figure 4-source data 1/2022-04-06 Jeg3 wt, arhko, rescue, ovrexp lysate 2 anti MLC.tif
- Figure 4-source data 1/2022-04-06 Jeg3 wt, arhko, rescue, ovrexp lysate 2 anti pMLC.tif
- Figure 4-source data 1/2022-04-06 Jeg3 wt, arhko, rescue, ovrexp lysate 2 anti tubulin.tif
- Figure 4-source data 1/2022-04-12 Jeg3 wt, arhko, rescue, ovrexp lysate 2 anti actin.tif
- Figure 4-source data 1/2022-04-12 Jeg3 wt, arhko, rescue, ovrexp lysate 2 anti RhoA.tif
- Figure 4-source data 1/Figure 4 VF Source Data-02.tif
